# Supplementary material for: ﻿Vacciniumusneoides (Ericaceae), a new species from Yunnan, China
Source: PhytoKeys. 2023 Dec 21;236:187–95. doi: 10.3897/phytokeys.236.112658 (PMC10756209; doi:10.3897/phytokeys.236.112658)
Supplement: XML Treatment for Vaccinium usneoides [file phytokeys.236.112658-treatment1.xml]

<!DOCTYPE tp:taxon-treatment
  PUBLIC "-//TaxonX//DTD Taxonomic Treatment Publishing DTD v0 20100105//EN" "tax-treatment-NSO.dtd">
<tp:taxon-treatment xmlns:tp="http://www.plazi.org/taxpub"><tp:treatment-meta><kwd-group><label>Taxon classification</label><kwd>
              <named-content content-type="kingdom">Plantae</named-content>
            </kwd><kwd>
              <named-content content-type="order">Ericales</named-content>
            </kwd><kwd>
              <named-content content-type="family">Ericaceae</named-content>
            </kwd></kwd-group><mixed-citation publication-type="journal"><person-group><name><surname>Guo</surname><given-names>Yong-Jie</given-names></name><name><surname>Zhang</surname><given-names>Ting</given-names></name><name><surname>Ya</surname><given-names>Ji-Dong</given-names></name><name><surname>Zhang</surname><given-names>Wei</given-names></name><name><surname>Shen</surname><given-names>Xiu-Ying</given-names></name><name><surname>Han</surname><given-names>Zhou-Dong</given-names></name><name><surname>Ni</surname><given-names>Jing-Bo</given-names></name><name><surname>Su</surname><given-names>Jian-Yong</given-names></name><name><surname>Tong</surname><given-names>Yi-Hua</given-names></name></person-group><article-title>﻿<italic><tp:taxon-name><tp:taxon-name-part taxon-name-part-type="genus" reg="Vaccinium">Vaccinium</tp:taxon-name-part><tp:taxon-name-part taxon-name-part-type="species" reg="usneoides">usneoides</tp:taxon-name-part></tp:taxon-name></italic> (<tp:taxon-name><tp:taxon-name-part taxon-name-part-type="family">Ericaceae</tp:taxon-name-part></tp:taxon-name>), a new species from Yunnan, China</article-title><source>PhytoKeys</source><day>21</day><month>12</month><year>2023</year><volume>236</volume><fpage>187</fpage><lpage>195</lpage><pub-id pub-id-type="doi">10.3897/phytokeys.236.112658</pub-id></mixed-citation></tp:treatment-meta><tp:nomenclature><label>﻿</label><tp:taxon-name>
            <object-id xmlns:xlink="http://www.w3.org/1999/xlink" content-type="arpha" xlink:type="simple">8BD180ED-2D48-51B2-84F7-44036A77A207</object-id>
            <tp:taxon-name-part taxon-name-part-type="genus" reg="Vaccinium">Vaccinium</tp:taxon-name-part>
            <tp:taxon-name-part taxon-name-part-type="species" reg="usneoides">usneoides</tp:taxon-name-part>
            <object-id xmlns:xlink="http://www.w3.org/1999/xlink" content-type="ipni" xlink:type="simple">urn:lsid:ipni.org:names:77333175-1</object-id>
          </tp:taxon-name><tp:taxon-authority>Y.H.Tong, Y.J.Guo &amp; Ting Zhang</tp:taxon-authority><tp:taxon-status xmlns:xlink="http://www.w3.org/1999/xlink" xlink:type="simple">sp. nov.</tp:taxon-status><xref ref-type="fig" rid="F1">Figs 1</xref><xref ref-type="fig" rid="F2">, 2</xref></tp:nomenclature><tp:treatment-sec sec-type="material" id="SECID0ERIAC"><title>Type.</title><p>China. Yunnan Province: Fugong County, Shiyueliang Xiang, Yaduo Village, Nihajiadi (also called “Shibagongli” unofficially), Gaoligong Mountain, epiphytic on trees in evergreen and deciduous broad-leaved mixed forest, <named-content xmlns:xlink="http://www.w3.org/1999/xlink" content-type="dwc:verbatimCoordinates" xlink:type="simple"><named-content content-type="geo-json" specific-use="{&#34;type&#34;:&#34;Point&#34;,&#34;coordinates&#34;:[98.778944,27.165278]}" id="NCID0E1IAC" xlink:type="simple">27°9′55.0″N, 98°46′44.2″E</named-content></named-content>, 2497 m a.s.l., 27 May 2022 (fl.), <italic>Ting Zhang, Ji-Dong Ya &amp; Wei Zhang 22CS21979</italic> (holotype: <named-content xmlns:xlink="http://www.w3.org/1999/xlink" content-type="dwc:institutional_code" xlink:title="Herbaria of Kunming Institute of Botany, Chinese Academy of Sciences" xlink:href="http://grbio.org/institution/kunming-institute-botany-chinese-academy-sciences" xlink:type="simple">KUN</named-content>, barcode no. 1584163 (Fig. <xref ref-type="fig" rid="F3">3</xref>), isotypes: <named-content xmlns:xlink="http://www.w3.org/1999/xlink" content-type="dwc:institutional_code" xlink:title="South China Botanical Garden, Chinese Academy of Sciences" xlink:href="http://grbio.org/institution/south-china-botanical-garden" xlink:type="simple">IBSC</named-content>, barcode no. 1003856, <named-content xmlns:xlink="http://www.w3.org/1999/xlink" content-type="dwc:institutional_code" xlink:title="Herbaria of Kunming Institute of Botany, Chinese Academy of Sciences" xlink:href="http://grbio.org/institution/kunming-institute-botany-chinese-academy-sciences" xlink:type="simple">KUN</named-content>, barcode no. 1584164).</p></tp:treatment-sec><tp:treatment-sec sec-type="diagnosis" id="SECID0EUJAC"><title>Diagnosis.</title><p>This new species is close to <italic><tp:taxon-name><tp:taxon-name-part taxon-name-part-type="genus" reg="Vaccinium">V.</tp:taxon-name-part><tp:taxon-name-part taxon-name-part-type="species" reg="brachyandrum">brachyandrum</tp:taxon-name-part></tp:taxon-name></italic> in the short and hairy inflorescences (less than 3.5 cm) with many flowers and the abaxially glandular leaf blades with one basal gland per side and a caudate-acuminate apex, but can be immediately distinguished by its hanging-down (vs. scrambling) branches, much smaller leaf blades (2.5–5.5 × 0.9–1.8 cm vs. 8.5–11 × 4–6 cm) with fewer pairs of secondary veins (3–4 vs. 6–7), shorter inflorescence (1–1.5 cm vs. 1.5–3.5 cm), non-glandular tomentellate or densely pubescent (vs. glandular pubescent) inflorescence rachis and pedicel, shorter pedicel (0.7–1 mm vs. ca. 2 mm), densely white-pubescent (vs. glabrous) hypanthium and pilose (vs. glabrous) filament. A detailed morphological comparison between the two species is presented in Table <xref ref-type="table" rid="T1">1</xref>.</p><fig id="F1" position="float" orientation="portrait"><object-id xmlns:xlink="http://www.w3.org/1999/xlink" content-type="doi" xlink:type="simple">10.3897/phytokeys.236.112658.figure1</object-id><object-id xmlns:xlink="http://www.w3.org/1999/xlink" content-type="arpha" xlink:type="simple">C1C86E0F-EBB8-5698-91FB-2B15F37658D5</object-id><label>Figure 1.</label><caption><p><italic><tp:taxon-name><tp:taxon-name-part taxon-name-part-type="genus" reg="Vaccinium">Vaccinium</tp:taxon-name-part><tp:taxon-name-part taxon-name-part-type="species" reg="usneoides">usneoides</tp:taxon-name-part></tp:taxon-name></italic> sp. nov. <bold>A</bold> habitat, the red ovals indicating this species <bold>B</bold> habit <bold>C</bold> leafy branches, the arrow showing the indumentum on young branchlets and leaf blades <bold>D</bold> flowering branchlets with young inflorescences <bold>E</bold> flowering branchlet <bold>F</bold> fruiting branchlet. <bold>A, B</bold> taken by Yi-Hua Tong <bold>C, F</bold> taken by Yong-jie Guo <bold>D</bold> taken by Ji-Dong Ya <bold>E</bold> taken by Ting Zhang.</p></caption><graphic xmlns:xlink="http://www.w3.org/1999/xlink" xlink:href="phytokeys-236-187_article-112658__-g001.jpg" position="float" orientation="portrait" xlink:type="simple" id="oo_956044.jpg"><uri content-type="original_file" xlink:type="simple">https://binary.pensoft.net/fig/956044</uri></graphic></fig><table-wrap id="T1" position="float" orientation="portrait"><label>Table 1.</label><caption><p>A morphological comparison of <italic><tp:taxon-name><tp:taxon-name-part taxon-name-part-type="genus" reg="Vaccinium">Vaccinium</tp:taxon-name-part><tp:taxon-name-part taxon-name-part-type="species" reg="usneoides">usneoides</tp:taxon-name-part></tp:taxon-name></italic> and <italic><tp:taxon-name><tp:taxon-name-part taxon-name-part-type="genus" reg="Vaccinium">V.</tp:taxon-name-part><tp:taxon-name-part taxon-name-part-type="species" reg="brachyandrum">brachyandrum</tp:taxon-name-part></tp:taxon-name></italic>. The character information of the latter species is taken from <xref ref-type="bibr" rid="B5">Fang and Wu (1987)</xref>, <xref ref-type="bibr" rid="B4">Fang and Stevens (2005)</xref> and its type specimens.</p></caption><table id="TID0EYTAE" rules="all"><tbody><tr><th rowspan="1" colspan="1">Characters</th><th rowspan="1" colspan="1">
                    <italic>
                      <tp:taxon-name><tp:taxon-name-part taxon-name-part-type="genus" reg="Vaccinium">V.</tp:taxon-name-part><tp:taxon-name-part taxon-name-part-type="species" reg="usneoides">usneoides</tp:taxon-name-part></tp:taxon-name>
                    </italic>
                  </th><th rowspan="1" colspan="1">
                    <italic>
                      <tp:taxon-name><tp:taxon-name-part taxon-name-part-type="genus" reg="Vaccinium">V.</tp:taxon-name-part><tp:taxon-name-part taxon-name-part-type="species" reg="brachyandrum">brachyandrum</tp:taxon-name-part></tp:taxon-name>
                    </italic>
                  </th></tr><tr><td rowspan="1" colspan="1">Branches</td><td rowspan="1" colspan="1">Hanging down</td><td rowspan="1" colspan="1">Scrambling</td></tr><tr><td rowspan="1" colspan="1">Leaf blade</td><td rowspan="1" colspan="1">2.5–5.5 × 0.9–1.8 cm</td><td rowspan="1" colspan="1">8.5–11 × 4–6 cm</td></tr><tr><td rowspan="1" colspan="1">Pairs of secondary veins</td><td rowspan="1" colspan="1">3–4</td><td rowspan="1" colspan="1">6–7</td></tr><tr><td rowspan="1" colspan="1">Inflorescence length</td><td rowspan="1" colspan="1">1–1.5 cm</td><td rowspan="1" colspan="1">1.5–3.5 cm</td></tr><tr><td rowspan="1" colspan="1">Indumentum on inflorescence and pedicel</td><td rowspan="1" colspan="1">Non-glandular tomentellate or densely pubescent</td><td rowspan="1" colspan="1">Glandular pubescent</td></tr><tr><td rowspan="1" colspan="1">Hypanthium</td><td rowspan="1" colspan="1">Densely white-pubescent</td><td rowspan="1" colspan="1">Glabrous</td></tr><tr><td rowspan="1" colspan="1">Pedicel length</td><td rowspan="1" colspan="1">0.7–1 mm</td><td rowspan="1" colspan="1">ca. 2 mm</td></tr><tr><td rowspan="1" colspan="1">Filament</td><td rowspan="1" colspan="1">Pilose</td><td rowspan="1" colspan="1">Glabrous</td></tr></tbody></table></table-wrap></tp:treatment-sec><tp:treatment-sec sec-type="description" id="SECID0ETAAE"><title>Description.</title><p>Evergreen shrubs, epiphytic on tree trunks, sparsely branched; roots creeping firmly on tree trunks or branches; stems 0.5–3 m long, without swollen basal tuber or root swellings. Branches hanging down, young shoots brownish or greenish, terete or slightly angled, without lenticels, densely pubescent; old ones more or less glabrescent, brownish or greyish, often obviously angled in sicco. Perennating buds dimorphic (floral perennating buds at least twice the size of vegetative perennating buds). Leaves alternate; petiole short, curved, 2–5 mm long, 1–1.5 mm wide, densely pubescent, glabrescent when mature; blade narrowly ovate to oblong, 2.5–5.5 (including caudate apex) × 0.9–1.8 cm, thickly leathery, adaxially more or less transversely wrinkled when dry, especially for young ones, abaxially with evenly distributed and caducous appressed black glandular trichomes, trichome base papillate, both sides pubescent when young, glabrous when mature, base rounded to broadly cuneate, with 1 basal gland per side at ca. 1 mm distance from the junction of leaf blade base and petiole, margin entire, revolute, with a ca. 0.5 mm broad, cartilaginous edge, apex caudate-acuminate; veins impressed adaxially, more so when dry, obscure abaxially, secondary veins 3–4 per side, tertiary veins slightly prominent. Inflorescence short racemose, 1–1.5 cm long, axillary on biennial branches, shorter than and shaded by leaf blades, 8–14-flowered. Peduncle very short, inflorescence rachis 0.7–1 cm long, white-tomentellate or densely white-pubescent; bracts red on exposed part, greenish on covered part, broadly obovate, cucullate, 5–6 × 6–7 mm, abaxially more or less white-pubescent on mid-vein, more so on lower half, adaxially glabrous, margin ciliate, caducous; bracteoles 2, inserted at base of pedicel, greenish, sometimes tinged with red, obovate, 3.5–4 × 2–2.5 mm, indumentum similar to bracts, caducous. Pedicels greenish, very short, 0.5–1 mm long, densely white-pubescent, articulate with the hypanthium. Hypanthium greenish, obconical, 1–1.5 × 1–1.5 mm, densely white-pubescent, more so at base; calyx limb lobed nearly to base, lobes 5, green, more or less tinged with red, triangular, ca. 2 × 1.5 mm, abaxially white-pubescent at apex, otherwise glabrous, adaxially glabrous, apex acuminate, margin ciliate. Corolla red, urceolate-campanulate, slightly angled when young, 3.5–4 × ca. 3 mm, tube glabrous on both sides; lobes 5, ovate-triangular, reflexed, ca. 0.8 × 1 mm, abaxially white-pubescent at apex, otherwise glabrous, adaxially papillose, apex acuminate. Stamens 10, 2.8–3 mm long; filaments flat, slightly S-shaped, 1–1.2 mm long, papillose on both sides, margin pilose; anthers 1.8–2 mm long, thecae slightly longer than or nearly as equal as tubules; spurs 2, borne at abaxial base of tubules, 0.7–0.8 mm long, spreading. Disc yellowish-green, annular, glabrous; style cylindrical, slightly angled in sicco, 2.7–3 mm long, glabrous, stigma truncate; ovary pseudo-10-locular, each locule with several ovules. Fruiting pedicels 1–3.5 mm long; berries pale green to green when young, yellowish-green to purplish-red or dark purple when mature, globose, 4.5–6 mm in diam., densely white-pubescent, with persistent calyx lobes appressed at apex, ripe berries a little bitter. Seeds ovoid, 0.7–0.8 × 0.5–0.7 mm, testa brownish, reticulate.</p><fig id="F2" position="float" orientation="portrait"><object-id xmlns:xlink="http://www.w3.org/1999/xlink" content-type="doi" xlink:type="simple">10.3897/phytokeys.236.112658.figure2</object-id><object-id xmlns:xlink="http://www.w3.org/1999/xlink" content-type="arpha" xlink:type="simple">9B95DE98-900E-5A9D-A2BD-295F7654169C</object-id><label>Figure 2.</label><caption><p><italic><tp:taxon-name><tp:taxon-name-part taxon-name-part-type="genus" reg="Vaccinium">Vaccinium</tp:taxon-name-part><tp:taxon-name-part taxon-name-part-type="species" reg="usneoides">usneoides</tp:taxon-name-part></tp:taxon-name></italic> sp. nov. <bold>A</bold> flowering branchlet <bold>B</bold> trichomes on abaxial surface of leaf blades <bold>C</bold> fruiting branchlet <bold>D</bold> flower <bold>E</bold> flower with corolla and calyx limb removed, showing androecium and gynoecium <bold>F</bold> stamens, adaxial (left), abaxial (middle) and lateral (right) view <bold>G</bold> seeds. Illustrated by Ding-Han Cui.</p></caption><graphic xmlns:xlink="http://www.w3.org/1999/xlink" xlink:href="phytokeys-236-187_article-112658__-g002.jpg" position="float" orientation="portrait" xlink:type="simple" id="oo_956045.jpg"><uri content-type="original_file" xlink:type="simple">https://binary.pensoft.net/fig/956045</uri></graphic></fig><fig id="F3" position="float" orientation="portrait"><object-id xmlns:xlink="http://www.w3.org/1999/xlink" content-type="doi" xlink:type="simple">10.3897/phytokeys.236.112658.figure3</object-id><object-id xmlns:xlink="http://www.w3.org/1999/xlink" content-type="arpha" xlink:type="simple">90B7E51A-2399-5171-8B16-1596F19A7485</object-id><label>Figure 3.</label><caption><p>Holotype of <italic><tp:taxon-name><tp:taxon-name-part taxon-name-part-type="genus" reg="Vaccinium">Vaccinium</tp:taxon-name-part><tp:taxon-name-part taxon-name-part-type="species" reg="usneoides">usneoides</tp:taxon-name-part></tp:taxon-name></italic> (<italic>Ting Zhang, Ji-Dong Ya &amp; Wei Zhang 22CS21979</italic>, <named-content xmlns:xlink="http://www.w3.org/1999/xlink" content-type="dwc:institutional_code" xlink:title="Herbaria of Kunming Institute of Botany, Chinese Academy of Sciences" xlink:href="http://grbio.org/institution/kunming-institute-botany-chinese-academy-sciences" xlink:type="simple">KUN</named-content>, barcode no. 1584163).</p></caption><graphic xmlns:xlink="http://www.w3.org/1999/xlink" xlink:href="phytokeys-236-187_article-112658__-g003.jpg" position="float" orientation="portrait" xlink:type="simple" id="oo_956046.jpg"><uri content-type="original_file" xlink:type="simple">https://binary.pensoft.net/fig/956046</uri></graphic></fig></tp:treatment-sec><tp:treatment-sec sec-type="etymology" id="SECID0E4CAE"><title>Etymology.</title><p>The species epithet is derived from the genus of beard lichen “<italic><tp:taxon-name><tp:taxon-name-part taxon-name-part-type="genus" reg="Usnea">Usnea</tp:taxon-name-part></tp:taxon-name></italic>” and the suffix “-<italic>oides</italic>”, which means the habit of this new species looks very much like beard lichen on trees from a distance. Chinese name is given as松萝越橘 (Pinyin: sōng luó yuè jú).</p></tp:treatment-sec><tp:treatment-sec sec-type="distribution" id="SECID0EMDAE"><title>Distribution and habitat.</title><p>This species is currently known only from the type locality, i.e. the part of the Gaoligong Mountain in Fugong County. It grows on trees in mountainous evergreen and deciduous broad-leaved mixed forests at elevations of 2400–2800 m a.s.l.</p></tp:treatment-sec><tp:treatment-sec sec-type="conservation status" id="SECID0ERDAE"><title>Conservation status.</title><p><italic><tp:taxon-name><tp:taxon-name-part taxon-name-part-type="genus" reg="Vaccinium">Vaccinium</tp:taxon-name-part><tp:taxon-name-part taxon-name-part-type="species" reg="usneoides">usneoides</tp:taxon-name-part></tp:taxon-name></italic> is not rare in the type locality and the whole distribution area is under the protection of Gaoligongshan National Nature Reserve. Thus, the threat risk seems to be low. Since the type locality is very near the border of China and Myanmar, this species is probably also distributed in the adjacent area of Myanmar. Thus, it is best to assign a status of ‘Data Deficient’ (DD) for this species following the IUCN Red List Categories and Criteria (<xref ref-type="bibr" rid="B8">IUCN Standards and Petitions Committee 2022</xref>).</p></tp:treatment-sec><tp:treatment-sec sec-type="phenology" id="SECID0EGEAE"><title>Phenology.</title><p>Flowering in May–June and fruiting in October–November.</p></tp:treatment-sec><tp:treatment-sec sec-type="material" id="SECID0ELEAE"><title>Additional specimens examined.</title><p><italic><tp:taxon-name><tp:taxon-name-part taxon-name-part-type="genus" reg="Vaccinium">Vaccinium</tp:taxon-name-part><tp:taxon-name-part taxon-name-part-type="species" reg="usneoides">usneoides</tp:taxon-name-part></tp:taxon-name></italic> (paratypes): the same locality with holotype: <named-content xmlns:xlink="http://www.w3.org/1999/xlink" content-type="dwc:verbatimCoordinates" xlink:type="simple"><named-content content-type="geo-json" specific-use="{&#34;type&#34;:&#34;Point&#34;,&#34;coordinates&#34;:[98.770808,27.166050]}" id="NCID0E6EAE" xlink:type="simple">27°9′57.78″N, 98°46′14.91″E</named-content></named-content>, 2661 m a.s.l., 27 October 2022 (fr.), <italic>Yong-Jie Guo, Zhou-Dong Han &amp; Xiu-Ying Shen 22CS22598</italic> (<named-content xmlns:xlink="http://www.w3.org/1999/xlink" content-type="dwc:institutional_code" xlink:title="South China Botanical Garden, Chinese Academy of Sciences" xlink:href="http://grbio.org/institution/south-china-botanical-garden" xlink:type="simple">IBSC</named-content>, barcode no. 1003853, <named-content xmlns:xlink="http://www.w3.org/1999/xlink" content-type="dwc:institutional_code" xlink:title="Herbaria of Kunming Institute of Botany, Chinese Academy of Sciences" xlink:href="http://grbio.org/institution/kunming-institute-botany-chinese-academy-sciences" xlink:type="simple">KUN</named-content>, barcode nos. 1584165 &amp; 1584166); <named-content xmlns:xlink="http://www.w3.org/1999/xlink" content-type="dwc:verbatimCoordinates" xlink:type="simple"><named-content content-type="geo-json" specific-use="{&#34;type&#34;:&#34;Point&#34;,&#34;coordinates&#34;:[98.770731,27.165803]}" id="NCID0ETFAE" xlink:type="simple">27°9′56.89″N, 98°46′14.63″E</named-content></named-content>, 2652 m a.s.l., 27 October 2022 (fr.), <italic>Yong-Jie Guo, Zhou-Dong Han &amp; Xiu-Ying Shen 22CS24002</italic> (<named-content xmlns:xlink="http://www.w3.org/1999/xlink" content-type="dwc:institutional_code" xlink:title="South China Botanical Garden, Chinese Academy of Sciences" xlink:href="http://grbio.org/institution/south-china-botanical-garden" xlink:type="simple">IBSC</named-content>, barcode no. 1003856, <named-content xmlns:xlink="http://www.w3.org/1999/xlink" content-type="dwc:institutional_code" xlink:title="Herbaria of Kunming Institute of Botany, Chinese Academy of Sciences" xlink:href="http://grbio.org/institution/kunming-institute-botany-chinese-academy-sciences" xlink:type="simple">KUN</named-content>, barcode nos. 1584167 &amp; 1584168); <named-content xmlns:xlink="http://www.w3.org/1999/xlink" content-type="dwc:verbatimCoordinates" xlink:type="simple"><named-content content-type="geo-json" specific-use="{&#34;type&#34;:&#34;Point&#34;,&#34;coordinates&#34;:[98.777772,27.162800]}" id="NCID0EHGAE" xlink:type="simple">27°9′46.08″N, 98°46′39.98″E</named-content></named-content>, 2544 m a.s.l., 27 October 2022 (fr.), <italic>Yong-Jie Guo, Zhou-Dong Han &amp; Xiu-Ying Shen 22CS24003</italic> (<named-content xmlns:xlink="http://www.w3.org/1999/xlink" content-type="dwc:institutional_code" xlink:title="South China Botanical Garden, Chinese Academy of Sciences" xlink:href="http://grbio.org/institution/south-china-botanical-garden" xlink:type="simple">IBSC</named-content>, barcode no. 1003855, <named-content xmlns:xlink="http://www.w3.org/1999/xlink" content-type="dwc:institutional_code" xlink:title="Herbaria of Kunming Institute of Botany, Chinese Academy of Sciences" xlink:href="http://grbio.org/institution/kunming-institute-botany-chinese-academy-sciences" xlink:type="simple">KUN</named-content>, barcode no. 1584169); <named-content xmlns:xlink="http://www.w3.org/1999/xlink" content-type="dwc:verbatimCoordinates" xlink:type="simple"><named-content content-type="geo-json" specific-use="{&#34;type&#34;:&#34;Point&#34;,&#34;coordinates&#34;:[98.782239,27.161000]}" id="NCID0E2GAE" xlink:type="simple">27°9′39.6″N, 98°46′56.06″E</named-content></named-content>, 2444 m a.s.l., 10 March 2023, <italic>Yi-Hua Tong, Jing-Bo Ni, Bing-Mou Wang &amp; Wei-Hao Pan TYH-2637</italic> (<named-content xmlns:xlink="http://www.w3.org/1999/xlink" content-type="dwc:institutional_code" xlink:title="South China Botanical Garden, Chinese Academy of Sciences" xlink:href="http://grbio.org/institution/south-china-botanical-garden" xlink:type="simple">IBSC</named-content>).</p></tp:treatment-sec><tp:treatment-sec sec-type="Examined specimens of Vaccinium brachyandrum" id="SECID0EHHAE"><title>Examined specimens of <italic><tp:taxon-name><tp:taxon-name-part taxon-name-part-type="genus" reg="Vaccinium">Vaccinium</tp:taxon-name-part><tp:taxon-name-part taxon-name-part-type="species" reg="brachyandrum">brachyandrum</tp:taxon-name-part></tp:taxon-name></italic>.</title><p>China. Yunnan Province: Tengchong, Houqiao, 2720 m a.s.l., 18 May 1964, <italic>Su Kung Wu 6629</italic> (holotype KUN1209465, isotype KUN1209466); ibid., <named-content xmlns:xlink="http://www.w3.org/1999/xlink" content-type="dwc:verbatimCoordinates" xlink:type="simple"><named-content content-type="geo-json" specific-use="{&#34;type&#34;:&#34;Point&#34;,&#34;coordinates&#34;:[98.145519,25.404639]}" id="NCID0E5HAE" xlink:type="simple">25°24′16.700″N, 98°8′43.869″E</named-content></named-content>, 2564 m a.s.l., 22 August 2022, <italic>Yong-Jie Guo &amp; Zhong-Lan Yang 22CS22523</italic> (<named-content xmlns:xlink="http://www.w3.org/1999/xlink" content-type="dwc:institutional_code" xlink:title="South China Botanical Garden, Chinese Academy of Sciences" xlink:href="http://grbio.org/institution/south-china-botanical-garden" xlink:type="simple">IBSC</named-content>, <named-content xmlns:xlink="http://www.w3.org/1999/xlink" content-type="dwc:institutional_code" xlink:title="Herbaria of Kunming Institute of Botany, Chinese Academy of Sciences" xlink:href="http://grbio.org/institution/kunming-institute-botany-chinese-academy-sciences" xlink:type="simple">KUN</named-content>); Lushui, Pianma, Fengxueyakou, <named-content xmlns:xlink="http://www.w3.org/1999/xlink" content-type="dwc:verbatimCoordinates" xlink:type="simple"><named-content content-type="geo-json" specific-use="{&#34;type&#34;:&#34;Point&#34;,&#34;coordinates&#34;:[98.667730,25.986883]}" id="NCID0ESIAE" xlink:type="simple">25°59′12.779″N, 98°40′3.828″E</named-content></named-content>, 2691 m a.s.l., 23 May 2022, <italic>Ting Zhang, Ji-Dong Ya &amp; Wei Zhang 22CS21913</italic> (<named-content xmlns:xlink="http://www.w3.org/1999/xlink" content-type="dwc:institutional_code" xlink:title="South China Botanical Garden, Chinese Academy of Sciences" xlink:href="http://grbio.org/institution/south-china-botanical-garden" xlink:type="simple">IBSC</named-content>, <named-content xmlns:xlink="http://www.w3.org/1999/xlink" content-type="dwc:institutional_code" xlink:title="Herbaria of Kunming Institute of Botany, Chinese Academy of Sciences" xlink:href="http://grbio.org/institution/kunming-institute-botany-chinese-academy-sciences" xlink:type="simple">KUN</named-content>); ibid., <named-content xmlns:xlink="http://www.w3.org/1999/xlink" content-type="dwc:verbatimCoordinates" xlink:type="simple"><named-content content-type="geo-json" specific-use="{&#34;type&#34;:&#34;Point&#34;,&#34;coordinates&#34;:[98.667750,25.986867]}" id="NCID0EGJAE" xlink:type="simple">25°59′12.72″N, 98°40′3.9″E</named-content></named-content>, 2705 m a.s.l., 28 October 2022, <italic>Yong-Jie Guo &amp; Zhou-Dong Han 22CS22599</italic> (<named-content xmlns:xlink="http://www.w3.org/1999/xlink" content-type="dwc:institutional_code" xlink:title="South China Botanical Garden, Chinese Academy of Sciences" xlink:href="http://grbio.org/institution/south-china-botanical-garden" xlink:type="simple">IBSC</named-content>, <named-content xmlns:xlink="http://www.w3.org/1999/xlink" content-type="dwc:institutional_code" xlink:title="Herbaria of Kunming Institute of Botany, Chinese Academy of Sciences" xlink:href="http://grbio.org/institution/kunming-institute-botany-chinese-academy-sciences" xlink:type="simple">KUN</named-content>); ibid., <named-content xmlns:xlink="http://www.w3.org/1999/xlink" content-type="dwc:verbatimCoordinates" xlink:type="simple"><named-content content-type="geo-json" specific-use="{&#34;type&#34;:&#34;Point&#34;,&#34;coordinates&#34;:[98.668064,25.983544]}" id="NCID0E1JAE" xlink:type="simple">25°59′0.76″N, 98°40′5.03″E</named-content></named-content>, 2782 m a.s.l., 11 March 2023, <italic>Yi-Hua Tong, Jing-Bo Ni, Bing-Mou Wang &amp; Wei-Hao Pan TYH-2643</italic> (<named-content xmlns:xlink="http://www.w3.org/1999/xlink" content-type="dwc:institutional_code" xlink:title="South China Botanical Garden, Chinese Academy of Sciences" xlink:href="http://grbio.org/institution/south-china-botanical-garden" xlink:type="simple">IBSC</named-content>) &amp; <italic>TYH-2644</italic> (<named-content xmlns:xlink="http://www.w3.org/1999/xlink" content-type="dwc:institutional_code" xlink:title="South China Botanical Garden, Chinese Academy of Sciences" xlink:href="http://grbio.org/institution/south-china-botanical-garden" xlink:type="simple">IBSC</named-content>).</p></tp:treatment-sec><ref-list><ref id="B5"><mixed-citation xmlns:xlink="http://www.w3.org/1999/xlink" xlink:type="simple"><person-group><name name-style="western"><surname>Fang</surname><given-names>RC</given-names></name><name name-style="western"><surname>Wu</surname><given-names>CY</given-names></name></person-group> (<year>1987</year>) <article-title>New taxa of the genus <italic><tp:taxon-name><tp:taxon-name-part taxon-name-part-type="genus">Vaccinium</tp:taxon-name-part></tp:taxon-name></italic>.</article-title><source>Acta Botanica Yunnanica</source><volume>9</volume>: <fpage>379</fpage>–<lpage>395</lpage>.</mixed-citation></ref><ref id="B4"><mixed-citation xmlns:xlink="http://www.w3.org/1999/xlink" xlink:type="simple"><person-group><name name-style="western"><surname>Fang</surname><given-names>RC</given-names></name><name name-style="western"><surname>Stevens</surname><given-names>PF</given-names></name></person-group> (<year>2005</year>) <article-title><italic><tp:taxon-name><tp:taxon-name-part taxon-name-part-type="genus">Vaccinium</tp:taxon-name-part></tp:taxon-name></italic>.</article-title> In: <person-group><name name-style="western"><surname>Wu</surname><given-names>ZY</given-names></name><name name-style="western"><surname>Raven</surname><given-names>PH</given-names></name><name name-style="western"><surname>Hong</surname><given-names>DY</given-names></name></person-group> (<role>Eds</role>) <issue-title>Flora of China (Vol.</issue-title><source>14). Scienc Press, Beijing &amp; Missouri Botanical Garden Press, St. Louis</source>, <fpage>476</fpage>–<lpage>504</lpage>.</mixed-citation></ref><ref id="B8"><mixed-citation xmlns:xlink="http://www.w3.org/1999/xlink" xlink:type="simple">IUCN Standards and Petitions Committee (<year>2022</year>) Guidelines for Using the IUCN Red List Categories and Criteria. Version 15.1. Prepared by the Standards and Petitions Committee. <ext-link xlink:href="http://www.iucnredlist.org/documents/RedListGuidelines.pdf" ext-link-type="uri" xlink:type="simple">http://www.iucnredlist.org/documents/RedListGuidelines.pdf</ext-link></mixed-citation></ref></ref-list></tp:taxon-treatment>
